# Supplementary material for: Influence of a 30-Day Slow-Paced Breathing Intervention Compared to Social Media Use on Subjective Sleep Quality and Cardiac Vagal Activity
Source: J Clin Med. 2019 Feb 6;8(2):193. doi: 10.3390/jcm8020193 (PMC6406675; doi:10.3390/jcm8020193)
Supplement: Supplementary file 1 [file jcm-08-00193-s001.zip]

Archive with 1 entries (1 files):
- jcm-428566-supplementary.ods
