# Supplementary material for: Influence of a 30-Day Slow-Paced Breathing Intervention Compared to Social Media Use on Subjective Sleep Quality and Cardiac Vagal Activity
Source: J Clin Med. 2019 Feb 6;8(2):193. doi: 10.3390/jcm8020193 (PMC6406675; doi:10.3390/jcm8020193)
Supplement: Supplementary file 1 [file jcm-08-00193-s001.zip › jcm-428566-supplementary.ods]

## Sheet: Sheet1
ID	Group (Exp 1 - Cont 2)	Age	Gender (1 male, 2 female)	Time spent in bed in minutes (Pre)	Time spent in bed in minutes (Post)	Pittsburgh score PRE	Pittsburgh score POST	Post-hocPSQI Exp-Pre	Post-hocPSQI Exp-Post	Post-hocPSQI Control-Pre	Post-hocPSQI Control-Post	LOG PSQI Pre	LOG PSQI Post	PSQI Change	Pre_M_meanrr	Pre_M_sdnn	Pre_M_meanhr	Pre_M_rmssd	Pre_M_pnn50	Pre_M_lfpowfft	Pre_M_hfpowfft	Pre_M_lfhffft	Pre_M_lfpowar	Pre_M_hfpowar	Pre_M_lfhfar	Pre_M_edr	Pre_M_BF	Pre_N_meanrr	Pre_N_sdnn	Pre_N_meanhr	Pre_N_rmssd	Pre_N_pnn50	Pre_N_lfpowfft	Pre_N_hfpowfft	Pre_N_lfhffft	Pre_N_lfpowar	Pre_N_hfpowar	Pre_N_lfhfar	Pre_N_edr	Pre_N_BF	Post_M_meanrr	Post_M_sdnn	Post_M_meanhr	Post_M_rmssd	Post_M_pnn50	Post_M_lfpowfft	Post_M_hfpowfft	Post_M_lfhffft	Post_M_lfpowar
1,00	1,00	25,00	2,00	468,00	478,00	3,00	3,00	3,00	3,00	4,00	5,00	0,48	0,48	0,00	1072,90	144,19	57,20	95,21	52,12	1476,52	4071,63	0,36	2047,35	3107,55	0,66	0,24	14,21	1077,22	120,15	56,49	65,35	38,52	1761,10	1387,86	1,27	1607,41	1394,83	1,15	0,23	13,69	1101,26	77,49	54,76	71,81	47,49	1286,85	1910,69	0,67	1048,17
3,00	1,00	20,00	1,00	491,00	493,00	3,00	2,00	3,00	2,00	4,00	5,00	0,48	0,30	-0,18	1113,29	77,85	54,18	57,94	40,67	1322,45	754,11	1,75	2558,78	959,85	2,67	0,20	12,21	1075,95	124,20	56,67	63,71	36,41	2195,78	1210,34	1,81	2086,58	1277,24	1,63	0,25	14,80	823,26	202,02	77,38	66,71	18,96	1578,44	424,63	3,72	5772,77
5,00	1,00	18,00	1,00	543,00	540,00	3,00	3,00	3,00	3,00	4,00	5,00	0,48	0,48	0,00	1146,19	159,71	53,61	83,96	40,93	14221,11	2685,78	5,29	6310,49	1826,33	3,46	0,20	11,75	1227,15	154,82	49,98	86,56	44,87	4978,15	1930,03	2,58	4660,28	1972,66	2,36	0,17	10,17	1252,33	102,91	48,24	80,62	38,08	3703,70	2138,50	1,73	3487,90
7,00	1,00	24,00	1,00	477,00	475,00	3,00	3,00	3,00	3,00	3,00	4,00	0,48	0,48	0,00	1272,49	254,87	50,19	100,05	51,48	3214,56	3095,31	1,04	5059,44	2367,80	2,14	0,25	14,71	1237,73	197,09	50,27	98,01	57,79	5092,91	2349,59	2,17	4910,79	2315,66	2,12	0,26	15,43	1208,67	264,60	53,45	100,48	48,18	1812,65	1109,99	1,63	7306,30
9,00	1,00	22,00	2,00	360,00	360,00	4,00	3,00	4,00	3,00	4,00	4,00	0,60	0,48	-0,12	1199,13	233,00	52,11	140,78	56,85	7480,76	5040,18	1,48	11068,87	5005,22	2,21	0,22	13,06	1214,10	185,86	50,77	136,96	65,30	6303,54	4989,21	1,26	6024,65	5162,40	1,17	0,22	13,22	1289,89	193,82	47,88	135,45	73,59	3615,83	4797,50	0,75	3675,62
11,00	1,00	24,00	1,00	501,00	495,00	3,00	4,00	3,00	4,00	4,00	5,00	0,48	0,60	0,12	1490,45	93,45	40,42	97,43	60,50	2649,71	1859,49	1,42	3249,12	1975,26	1,64	0,22	13,08	1478,55	179,54	41,41	116,00	65,91	2855,41	2809,48	1,02	2780,19	2859,81	0,97	0,24	14,25	1508,09	99,09	39,96	123,94	65,66	1819,22	3502,31	0,52	2332,23
13,00	1,00	20,00	1,00	422,00	400,00	4,00	4,00	4,00	4,00	4,00	4,00	0,60	0,60	0,00	1514,38	196,46	40,90	141,60	71,29	2629,99	4091,22	0,64	6603,81	5090,95	1,30	0,21	12,62	1329,63	276,25	47,66	136,64	67,30	4273,21	4992,10	0,86	3749,44	5210,21	0,72	0,22	13,29	1371,38	160,99	44,46	179,09	74,78	5268,53	6524,44	0,54	5920,42
15,00	1,00	19,00	2,00	335,00	355,00	4,00	4,00	4,00	4,00	4,00	5,00	0,60	0,60	0,00	1050,92	146,17	58,37	90,58	55,12	2622,38	2315,70	1,13	4339,45	2468,64	1,76	0,25	14,96	1082,12	159,28	57,29	110,52	59,89	4990,07	3600,15	1,39	5165,43	3775,60	1,37	0,21	12,71	981,85	192,48	64,03	100,98	53,54	4223,48	2608,92	1,62	4773,45
17,00	1,00	18,00	2,00	453,00	478,00	3,00	2,00	3,00	2,00	4,00	5,00	0,48	0,30	-0,18	1334,70	270,50	47,42	106,20	62,40	6597,63	3463,39	1,90	4655,94	2733,32	1,70	0,24	14,45	1400,23	211,58	44,26	104,36	63,95	3131,97	2602,28	1,20	2978,81	2650,50	1,12	0,25	14,88	1203,87	259,27	52,70	156,31	64,11	4336,96	6524,44	0,50	4791,43
19,00	1,00	23,00	2,00	533,00	540,00	4,00	3,00	4,00	3,00	4,00	4,00	0,60	0,48	-0,12	926,46	80,40	65,22	88,29	40,59	1351,16	2213,64	0,61	2010,30	2909,48	0,69	0,29	17,56	1071,21	156,99	57,37	135,81	67,32	2159,56	5171,29	0,42	2199,18	5237,95	0,42	0,27	16,24	1018,13	124,81	59,74	150,89	65,88	3326,35	6524,44	0,27	2433,19
21,00	1,00	19,00	2,00	395,00	390,00	2,00	3,00	2,00	3,00	4,00	4,00	0,30	0,48	0,18	1222,57	100,47	49,40	96,56	38,13	1696,78	1247,75	1,36	3965,70	3836,61	1,03	0,25	14,70	1149,84	182,07	54,47	91,47	38,05	6105,41	2109,93	2,89	5536,17	2227,68	2,49	0,20	12,24	1115,11	79,48	54,07	83,95	27,60	2075,26	1439,01	1,44	2358,77
23,00	1,00	18,00	1,00	450,00	450,00	4,00	3,00	4,00	3,00	4,00	4,00	0,60	0,48	-0,12	1368,55	227,44	45,58	90,14	54,74	1166,98	1511,00	0,77	2151,23	1901,30	1,13	0,23	13,75	1387,64	207,50	44,46	105,12	58,86	2513,49	2464,06	1,02	2264,19	2511,36	0,90	0,24	14,31	1322,21	234,56	47,24	135,43	64,32	3186,56	3835,51	0,83	2906,51
25,00	1,00	20,00	1,00	398,00	420,00	3,00	2,00	3,00	2,00	4,00	5,00	0,48	0,30	-0,18	1068,65	60,79	56,33	35,35	12,15	2143,42	394,68	5,43	875,72	363,99	2,41	0,23	13,61	1070,38	87,59	56,49	42,89	19,97	844,21	619,54	1,36	756,51	639,17	1,18	0,22	13,11	1039,46	73,84	58,00	68,52	15,92	1277,61	1370,09	0,93	1471,89
27,00	1,00	23,00	1,00	373,00	370,00	4,00	4,00	4,00	4,00	4,00	4,00	0,60	0,60	0,00	1466,35	73,27	41,02	104,57	71,03	2018,57	2643,51	0,76	1395,74	3105,41	0,45	0,19	11,35	1348,57	238,86	46,25	121,11	62,60	4601,20	3492,67	1,32	4054,95	3643,87	1,11	0,19	11,23	1537,63	109,48	39,23	122,38	69,23	3442,70	4001,41	0,86	2606,11
29,00	1,00	24,00	1,00	477,00	465,00	4,00	4,00	4,00	4,00	4,00	4,00	0,60	0,60	0,00	1009,11	97,69	60,13	48,76	31,91	1783,00	811,83	2,20	1571,98	720,47	2,18	0,29	17,29	970,33	90,77	62,42	44,07	20,00	1219,45	579,39	2,10	1150,73	612,58	1,88	0,30	17,97	1009,60	113,34	60,39	49,19	23,10	1264,45	430,32	2,94	2011,14
31,00	1,00	19,00	1,00	472,00	478,00	4,00	3,00	4,00	3,00	4,00	4,00	0,60	0,48	-0,12	787,88	158,20	79,28	76,88	23,98	5075,16	2503,18	2,03	4104,79	2216,73	1,85	0,23	13,82	1183,05	177,52	52,12	128,02	69,11	7888,96	4856,47	1,62	7481,28	5046,55	1,48	0,24	14,40	1207,23	157,50	50,62	163,61	78,99	9301,82	6524,44	1,00	8751,99
33,00	1,00	18,00	2,00	485,00	465,00	4,00	2,00	4,00	2,00	4,00	2,00	0,60	0,30	-0,30	1103,92	114,55	54,93	105,64	67,13	2448,06	4393,34	0,56	2444,05	3524,24	0,69	0,26	15,33	1207,62	184,57	50,99	190,70	74,83	6392,54	5171,29	0,70	5933,92	9215,44	0,64	0,26	15,39	1355,01	102,00	44,54	135,35	75,74	3823,50	5101,64	0,75	3571,40
35,00	1,00	20,00	1,00	446,00	445,00	3,00	2,00	3,00	2,00	2,00	3,00	0,48	0,30	-0,18	1124,41	68,44	53,56	52,25	37,72	1323,89	697,17	1,90	1672,55	834,00	2,01	0,27	15,91	1127,00	109,20	53,81	50,28	31,83	1434,00	652,02	2,20	1252,95	671,76	1,87	0,24	14,67	1175,07	139,53	51,95	59,92	40,43	2690,27	807,87	3,33	1959,37
37,00	1,00	21,00	2,00	501,00	510,00	3,00	2,00	3,00	2,00	3,00	2,00	0,48	0,30	-0,18	1165,70	44,30	51,54	42,11	26,32	609,85	692,00	0,88	554,61	685,75	0,81	0,20	11,80	1151,85	90,16	52,47	53,31	33,07	1393,85	1009,48	1,38	1377,79	926,20	1,49	0,19	11,47	1097,19	128,26	55,57	47,17	23,05	2553,10	452,40	5,64	1908,84
39,00	1,00	24,00	1,00	411,00	385,00	3,00	3,00	3,00	3,00	1,00	2,00	0,48	0,48	0,00	1009,51	98,66	60,06	68,31	41,80	2919,76	1660,60	1,76	2989,83	1356,70	2,20	0,29	17,12	1077,17	166,88	57,20	76,35	43,74	3481,50	1607,72	2,17	3179,97	1642,17	1,94	0,22	13,23	1466,35	73,27	41,02	104,57	71,03	2018,57	2643,51	0,76	1395,74
41,00	1,00	23,00	2,00	375,00	385,00	3,00	3,00	3,00	3,00	3,00	3,00	0,48	0,48	0,00	978,63	108,24	62,02	88,31	42,31	3869,07	4488,87	0,86	3736,31	3050,02	1,23	0,17	9,96	1103,93	137,49	55,29	118,65	66,88	3410,58	4994,33	0,68	3192,47	5113,40	0,62	0,20	11,71	1282,34	90,56	47,02	137,76	78,60	891,36	4989,96	0,18	991,80
43,00	1,00	21,00	2,00	432,00	432,00	2,00	2,00	2,00	2,00	1,00	1,00	0,30	0,30	0,00	1525,78	227,76	40,70	104,83	57,83	5740,02	2575,52	2,23	5874,52	2441,54	2,41	0,23	13,83	1177,99	154,11	51,93	121,51	67,33	3687,62	4745,14	0,78	3707,47	4931,63	0,75	0,25	14,78	1194,38	136,01	50,90	142,59	76,55	8306,34	6524,44	1,27	7301,13
45,00	1,00	19,00	2,00	411,00	405,00	4,00	4,00	4,00	4,00	4,00	2,00	0,60	0,60	0,00	918,64	101,06	66,19	56,36	16,53	1681,32	762,55	2,20	1825,63	1029,50	1,77	0,23	14,01	940,51	133,54	65,21	56,46	22,73	2021,96	1106,28	1,83	1793,07	1152,34	1,56	0,24	14,20	868,92	104,31	70,07	68,61	23,92	4405,62	1179,18	3,74	4551,56
47,00	1,00	25,00	1,00	352,00	341,00	2,00	2,00	2,00	2,00	4,00	5,00	0,30	0,30	0,00	1186,77	180,86	51,95	180,77	78,04	4508,51	5040,18	0,44	5452,47	8946,62	0,61	0,27	16,33	1213,09	181,99	50,83	166,61	74,68	3295,06	5171,29	0,37	3155,87	9084,36	0,35	0,22	13,13	1240,19	124,37	48,89	182,92	87,16	2217,67	6524,44	0,20	1408,63
49,00	1,00	23,00	1,00	510,00	495,00	4,00	4,00	4,00	4,00	2,00	3,00	0,60	0,60	0,00	940,70	49,41	63,95	29,96	6,46	821,54	172,65	4,76	1221,39	201,28	6,07	0,31	18,33	947,42	97,33	64,05	40,87	16,69	1088,53	502,54	2,17	983,85	523,75	1,88	0,30	18,18	1009,11	97,69	60,13	48,76	31,91	1783,00	811,83	2,20	1571,98
51,00	1,00	28,00	1,00	558,00	552,00	4,00	4,00	4,00	4,00	3,00	3,00	0,60	0,60	0,00	922,70	45,58	65,18	47,87	29,91	801,62	882,63	0,91	749,55	1032,91	0,73	0,26	15,63	872,14	89,16	69,51	54,80	26,36	1431,28	1107,99	1,29	1427,16	1165,32	1,22	0,29	17,54	898,98	50,74	66,94	51,76	27,70	587,17	866,56	0,68	979,16
53,00	1,00	28,00	2,00	467,00	465,00	4,00	4,00	4,00	4,00	4,00	4,00	0,60	0,60	0,00	1040,79	121,94	58,60	60,84	38,99	2125,49	2006,48	1,06	2662,64	1603,65	1,66	0,17	10,28	989,91	87,56	61,13	45,44	18,78	2257,62	783,26	2,88	2223,59	766,21	2,90	0,20	12,06	975,06	131,22	62,69	69,90	29,93	4619,74	2527,72	1,83	4424,08
55,00	1,00	24,00	1,00	418,00	420,00	4,00	4,00	4,00	4,00	3,00	3,00	0,60	0,60	0,00	1222,89	88,46	49,34	99,69	66,08	2176,79	4001,44	0,54	1862,64	3682,95	0,51	0,24	14,62	1045,11	157,69	58,98	83,01	49,94	3089,89	2489,83	1,24	2755,42	2595,04	1,06	0,23	13,77	1181,70	113,91	51,30	120,35	72,35	2699,63	4749,66	0,57	3277,97
57,00	1,00	22,00	2,00	437,00	435,00	3,00	1,00	3,00	1,00	3,00	4,00	0,48	0,00	-0,48	1052,61	114,14	57,94	48,69	9,84	301,63	208,95	1,44	3451,67	699,57	4,93	0,18	10,58	1114,05	95,82	54,38	41,88	9,99	2058,49	506,07	4,07	2004,98	464,66	4,31	0,18	10,70	1112,29	84,80	54,30	84,91	33,68	1544,53	2437,54	0,63	2459,63
59,00	1,00	25,00	2,00	464,00	478,00	3,00	2,00	3,00	2,00	3,00	4,00	0,48	0,30	-0,18	1070,15	82,93	56,45	68,58	41,69	2986,48	1727,43	1,73	2033,04	1289,33	1,58	0,31	18,69	1027,69	100,96	59,05	54,79	28,15	1610,73	821,93	1,96	1546,42	835,92	1,85	0,31	18,56	1241,68	90,57	48,62	81,73	56,73	958,18	1474,84	0,65	1524,25
61,00	1,00	20,00	2,00	451,00	450,00	2,00	2,00	2,00	2,00	3,00	4,00	0,30	0,30	0,00	964,82	39,64	62,29	34,14	14,19	899,68	443,36	2,03	994,91	471,23	2,11	0,26	15,44	863,06	85,50	70,32	28,29	5,08	883,78	247,75	3,57	857,11	274,55	3,12	0,27	16,25	918,24	132,22	67,25	46,17	15,69	856,19	488,83	1,75	1217,04
63,00	1,00	21,00	1,00	444,00	434,00	3,00	2,00	3,00	2,00	4,00	4,00	0,48	0,30	-0,18	990,69	90,97	61,05	47,12	21,04	740,28	615,10	1,20	1659,39	802,49	2,07	0,27	15,98	965,12	91,98	62,74	50,83	18,62	1910,73	845,76	2,26	1762,05	886,44	1,99	0,26	15,49	997,84	59,58	60,35	40,19	19,22	956,46	475,30	2,01	1775,59
2,00	2,00	18,00	2,00	502,00	500,00	4,00	5,00					0,60	0,70	0,10	1205,06	154,19	50,83	80,51	43,55	1101,14	1478,62	0,74	1674,74	2247,46	0,75	0,24	14,63	1191,00	135,34	51,21	84,44	48,36	1805,59	2088,89	0,86	1714,90	2111,71	0,81	0,25	14,71	1283,85	57,73	46,83	53,22	40,52	329,70	695,51	0,47	389,26
4,00	2,00	20,00	1,00	505,00	495,00	4,00	5,00					0,60	0,70	0,10	886,98	76,83	68,14	50,11	20,77	2952,53	1557,02	1,90	2582,01	1271,59	2,03	0,20	12,03	944,64	118,04	64,68	56,92	31,39	2402,42	1451,37	1,66	2159,36	1503,36	1,44	0,21	12,55	878,29	61,78	68,63	36,53	12,02	1393,79	377,02	3,70	2034,35
6,00	2,00	20,00	1,00	446,00	436,00	4,00	5,00					0,60	0,70	0,10	926,82	146,44	66,69	92,92	57,76	2735,06	4542,18	0,60	3157,49	3938,58	0,80	0,25	15,28	1010,11	142,59	60,77	81,03	50,92	2662,37	2081,27	1,28	2341,53	2138,01	1,10	0,26	15,42	954,69	89,99	63,43	77,16	53,99	2016,02	2265,47	0,89	1758,97
8,00	2,00	25,00	1,00	437,00	435,00	3,00	4,00					0,48	0,60	0,12	1383,00	145,88	44,12	99,25	62,87	3249,46	3468,66	0,94	3231,86	2974,52	1,09	0,20	11,88	1240,77	213,71	50,47	98,19	51,38	4966,43	2638,00	1,88	4579,44	2762,96	1,66	0,21	12,41	1379,86	87,11	43,65	97,42	62,61	2009,78	2531,37	0,79	2647,51
10,00	2,00	21,00	1,00	394,00	390,00	4,00	4,00					0,60	0,60	0,00	1022,47	239,30	62,93	90,12	42,86	6202,01	2712,84	2,29	5179,53	2567,44	2,02	0,25	15,23	1078,64	163,32	57,03	80,71	39,76	3914,84	1787,98	2,19	3792,99	1812,25	2,09	0,26	15,30	937,06	135,55	65,47	63,61	28,88	3628,03	1392,58	2,61	4705,85
12,00	2,00	23,00	2,00	460,00	455,00	4,00	5,00					0,60	0,70	0,10	1522,34	104,37	39,62	109,04	71,43	6941,79	2481,66	2,80	3994,39	2195,46	1,82	0,26	15,34	1322,56	226,91	47,00	96,29	54,26	3207,50	1952,54	1,64	2762,06	2049,04	1,35	0,25	14,98	885,79	184,74	70,34	106,34	19,29	5533,85	1942,06	2,85	5174,44
14,00	2,00	18,00	1,00	380,00	360,00	4,00	4,00					0,60	0,60	0,00	1313,77	96,99	45,94	113,91	64,32	2312,23	4169,27	0,55	2725,45	4088,79	0,67	0,17	10,48	1220,46	247,70	52,08	94,28	46,97	3482,00	2492,28	1,40	3223,04	2548,01	1,26	0,21	12,70	1255,33	76,30	48,00	72,52	47,90	965,42	1084,25	0,89	1668,45
16,00	2,00	18,00	2,00	449,00	450,00	4,00	5,00					0,60	0,70	0,10	963,95	259,50	67,34	114,28	36,66	2823,06	1649,79	1,71	4978,42	3658,27	1,36	0,22	13,42	1100,72	167,08	55,98	102,89	43,06	4916,09	2984,05	1,65	4602,80	3212,98	1,43	0,23	13,91	894,26	168,72	69,60	75,29	26,95	1888,15	1075,62	1,76	2858,79
18,00	2,00	20,00	1,00	534,00	510,00	4,00	5,00					0,60	0,70	0,10	988,17	59,91	60,96	56,46	43,04	816,81	1257,41	0,65	1076,33	1220,34	0,88	0,19	11,22	1051,16	170,38	58,82	60,57	41,28	1261,11	1307,04	0,96	1041,97	1357,60	0,77	0,23	14,09	1053,86	171,46	58,88	71,20	45,61	3560,00	1879,03	1,89	2813,22
20,00	2,00	25,00	2,00	433,00	435,00	4,00	4,00					0,60	0,60	0,00	1193,66	208,92	52,38	165,31	66,55	13581,19	5040,18	1,35	13811,46	9465,91	1,46	0,14	8,22	1228,37	171,35	50,04	139,22	53,63	8353,41	5171,29	1,51	8171,28	5608,88	1,46	0,17	10,41	1169,17	112,45	51,80	140,28	44,80	3565,42	5611,69	0,64	3230,26
22,00	2,00	24,00	1,00	374,00	405,00	4,00	4,00					0,60	0,60	0,00	1315,39	194,89	46,84	79,31	48,33	6266,26	1236,45	5,07	4078,53	1389,14	2,94	0,22	13,14	1301,97	257,22	48,86	78,16	42,73	3661,48	1156,52	3,17	2977,47	1209,19	2,46	0,24	14,13	1400,21	170,86	43,64	84,99	55,75	1791,43	1405,48	1,27	2730,73
24,00	2,00	20,00	2,00	420,00	420,00	4,00	4,00					0,60	0,60	0,00	1087,62	166,84	56,52	89,50	32,78	5817,23	545,21	10,67	10791,32	1906,26	5,66	0,19	11,20	983,78	245,18	66,01	84,72	24,00	4974,36	2191,98	2,27	4183,58	2308,01	1,81	0,20	11,85	1178,97	79,29	51,12	100,96	24,10	2928,40	3011,26	0,97	1462,61
26,00	2,00	26,00	1,00	531,00	525,00	4,00	5,00					0,60	0,70	0,10	1155,60	115,94	52,47	104,19	59,36	5459,79	1783,17	3,06	7263,22	2610,85	2,78	0,26	15,34	1097,17	164,64	56,25	75,78	44,60	2823,91	1458,08	1,94	2622,68	1494,22	1,76	0,26	15,52	1092,18	116,60	55,64	73,05	32,78	5827,05	1787,43	3,26	3859,28
28,00	2,00	20,00	2,00	553,00	555,00	4,00	4,00					0,60	0,60	0,00	1025,69	88,60	58,92	112,70	69,28	2591,07	4594,72	0,56	2788,01	3651,26	0,76	0,29	17,58	978,93	148,32	62,87	113,22	55,17	3501,14	3782,73	0,93	3433,35	3957,01	0,87	0,27	15,98	1109,87	155,01	55,09	160,65	76,07	12176,51	6524,44	1,62	9498,12
30,00	2,00	20,00	1,00	503,00	495,00	4,00	4,00					0,60	0,60	0,00	1107,32	175,39	55,77	91,05	44,83	7813,28	2017,17	3,87	8580,77	1925,73	4,46	0,15	8,90	1109,87	195,10	55,92	104,88	54,29	4818,86	2484,61	1,94	4343,82	2693,49	1,61	0,15	8,71	1000,45	92,94	60,53	80,42	36,75	2665,40	1537,15	1,73	3216,79
32,00	2,00	21,00	2,00	408,00	428,00	4,00	4,00					0,60	0,60	0,00	629,03	32,65	95,65	21,77	1,68	234,09	66,47	3,52	260,63	75,30	3,46	0,28	16,55	880,48	157,72	70,42	44,61	17,66	2580,98	644,70	4,00	2171,20	728,82	2,98	0,24	14,24	896,53	145,08	68,82	52,96	21,73	2669,58	634,02	4,21	3541,17
34,00	2,00	21,00	2,00	310,00	300,00	4,00	2,00					0,60	0,30	-0,30	939,91	161,59	66,17	88,92	57,05	1780,69	4078,54	0,44	1641,99	3792,26	0,43	0,24	14,20	963,95	132,73	63,53	78,36	46,28	3767,09	2158,79	1,75	3487,60	2202,45	1,58	0,26	15,56	911,48	73,58	66,24	54,83	28,66	1809,76	1016,95	1,78	2461,60
36,00	2,00	18,00	1,00	452,00	450,00	2,00	3,00					0,30	0,48	0,18	1166,76	72,39	51,62	83,16	58,80	1506,46	1881,42	0,80	1904,83	2360,33	0,81	0,24	14,67	1062,67	159,21	57,93	94,43	53,10	3500,36	3079,70	1,14	3197,96	3192,82	1,00	0,24	14,49	1067,45	88,66	56,58	90,22	59,76	1828,76	3637,75	0,50	2207,95
38,00	2,00	24,00	2,00	427,00	435,00	3,00	2,00					0,48	0,30	-0,18	920,87	236,50	70,70	134,87	59,17	9255,72	5040,18	0,86	6600,24	8966,70	0,74	0,24	14,27	1137,54	160,16	54,02	140,19	61,66	4870,34	5171,29	0,76	4661,48	6561,26	0,71	0,21	12,90	1154,56	91,88	52,27	115,78	62,45	3416,83	4062,84	0,84	3290,18
40,00	2,00	29,00	1,00	485,00	480,00	1,00	2,00					0,00	0,30	0,30	955,15	58,42	63,05	40,49	15,65	906,99	1049,86	0,86	1037,55	746,67	1,39	0,20	11,96	995,08	103,45	61,07	43,92	21,03	1376,71	853,14	1,61	1290,14	810,09	1,59	0,19	11,66	913,02	112,23	66,82	42,40	21,04	2483,80	518,35	4,79	2789,41
42,00	2,00	20,00	1,00	498,00	498,00	3,00	3,00					0,48	0,48	0,00	1290,83	96,06	46,74	104,16	58,19	3059,22	3347,93	0,91	3184,77	3346,58	0,95	0,20	11,85	1286,38	144,07	47,33	111,96	64,40	3711,27	3866,54	0,96	3496,82	3924,23	0,89	0,21	12,38	1123,85	70,94	53,60	78,92	55,44	1990,11	2000,77	0,99	1873,18
44,00	2,00	25,00	2,00	428,00	410,00	1,00	1,00					0,00	0,00	0,00	1165,87	129,34	52,13	201,05	82,10	1801,49	5040,18	0,14	1864,76	12963,00	0,14	0,27	16,21	1144,03	162,63	53,64	180,66	75,41	3065,88	5171,29	0,33	2809,72	9260,25	0,30	0,25	14,98	1111,13	189,49	55,82	191,32	76,49	8154,35	6524,44	0,74	6006,98
46,00	2,00	23,00	2,00	367,00	360,00	4,00	2,00					0,60	0,30	-0,30	1278,83	154,62	47,83	80,87	54,89	1528,25	2800,90	0,55	3034,81	2107,35	1,44	0,21	12,59	1210,28	204,47	50,95	114,63	49,05	8758,51	3905,54	2,24	7836,95	4194,67	1,87	0,19	11,60	1145,92	224,87	55,27	99,46	44,79	11132,55	2339,81	4,76	8954,65
48,00	2,00	28,00	1,00	466,00	465,00	4,00	5,00					0,60	0,70	0,10	942,17	88,17	64,24	50,34	28,08	2285,26	946,88	2,41	2190,61	973,20	2,25	0,25	15,15	1026,79	125,29	59,42	66,78	35,97	2111,59	1459,27	1,45	1860,73	1503,78	1,24	0,22	13,00	818,30	61,28	73,73	37,59	11,48	940,26	825,36	1,14	1260,29
50,00	2,00	29,00	2,00	420,00	435,00	2,00	3,00					0,30	0,48	0,18	935,44	100,90	64,97	45,00	18,07	2474,34	725,78	3,41	1903,42	756,39	2,52	0,25	14,70	952,39	83,48	63,52	40,31	12,98	1210,07	530,54	2,28	1121,54	572,90	1,96	0,24	14,50	970,91	51,29	61,98	44,21	24,38	2854,92	712,52	4,01	1424,78
52,00	2,00	26,00	2,00	315,00	305,00	3,00	3,00					0,48	0,48	0,00	837,47	115,89	72,91	51,39	16,85	1010,85	444,86	2,27	1878,35	682,06	2,75	0,20	11,91	930,39	96,76	65,26	37,13	11,65	1204,86	388,64	3,10	1121,38	412,42	2,72	0,27	16,39	929,78	84,96	65,10	41,39	18,32	3478,50	710,13	4,90	2691,13
54,00	2,00	25,00	1,00	484,00	478,00	4,00	4,00					0,60	0,60	0,00	1327,45	89,43	45,42	87,53	53,78	1126,55	2016,56	0,56	2599,41	2047,31	1,27	0,22	13,41	1311,37	183,52	47,06	125,26	64,28	4937,19	4103,18	1,20	4833,99	4215,99	1,15	0,23	13,86	1182,35	143,86	51,73	90,25	59,68	5661,91	2389,72	2,37	4240,26
56,00	2,00	20,00	2,00	492,00	490,00	3,00	3,00					0,48	0,48	0,00	1025,63	81,31	58,87	95,27	68,04	1602,52	3660,18	0,44	1268,90	3140,42	0,40	0,23	14,05	1021,86	134,01	59,84	104,92	61,29	1914,65	4504,58	0,43	1758,42	4580,16	0,38	0,24	14,37	909,95	52,14	66,15	53,32	38,91	753,62	1137,71	0,66	529,08
58,00	2,00	19,00	1,00	470,00	470,00	3,00	4,00					0,48	0,60	0,12	1069,01	78,29	56,44	65,06	39,29	1893,85	2055,15	0,92	1683,44	1664,55	1,01	0,16	9,87	1095,64	95,41	55,23	57,86	32,03	2041,47	1254,56	1,63	1930,55	1199,98	1,61	0,18	10,67	1095,11	44,96	54,88	45,49	28,57	411,36	1008,09	0,41	732,65
60,00	2,00	19,00	1,00	460,00	465,00	3,00	4,00					0,48	0,60	0,12	1243,05	187,56	49,54	221,22	80,57	8032,94	5040,18	0,55	10857,82	15528,28	0,70	0,24	14,62	1086,11	199,03	57,28	198,98	74,73	6399,42	5171,29	0,46	6110,83	14235,85	0,43	0,23	14,06	1073,09	222,22	58,59	220,48	70,11	9681,43	6524,44	1,04	9071,98
62,00	2,00	28,00	2,00	494,00	495,00	3,00	4,00					0,48	0,60	0,12	1111,37	116,43	54,66	90,76	57,46	6294,21	4099,35	1,54	3794,42	3184,11	1,19	0,19	11,40	1090,31	135,27	56,00	88,97	54,23	3126,39	2884,71	1,08	2912,75	2907,15	1,00	0,23	13,64	1029,88	102,71	58,83	94,99	55,59	4197,49	2095,67	2,00	4115,57
64,00	2,00	24,00	2,00	532,00	495,00	4,00	4,00					0,60	0,60	0,00	1132,88	115,38	53,62	60,51	26,58	2576,20	1421,88	1,81	1925,68	925,12	2,08	0,25	14,71	1110,65	98,40	54,54	46,49	21,71	1274,25	572,16	2,23	1185,82	591,53	2,00	0,24	14,13	1167,81	60,67	51,51	46,42	28,77	1490,82	641,67	2,32	1142,37
[truncated: 2 more columns]
